# Supplementary material for: Three-Dimensional Printed Hybrid Scaffolds with Layered Polycaprolactone/Nanosized Smectic Clay Nanocomposite and Chitosan/Collagen/Demineralized Bone Powder Hydrogels Targeting Osteochondral Tissue Engineering
Source: J Funct Biomater. 2025 Nov 26;16(12):441. doi: 10.3390/jfb16120441 (PMC12733692; doi:10.3390/jfb16120441)
Supplement: Supplementary file 1 [file jfb-16-00441-s001.zip]

Archive with 1 entries (1 files):
- Mechanical tests.mp4
